# Supplementary material for: Gold(I) Complexes Bearing Alkylated 1,3,5-Triaza-7-phosphaadamantane Ligands as Thermoresponsive Anticancer Agents in Human Colon Cells
Source: Biomedicines. 2021 Dec 6;9(12):1848. doi: 10.3390/biomedicines9121848 (PMC8698759; doi:10.3390/biomedicines9121848)
Supplement: Supplementary file 1 [file biomedicines-09-01848-s001.zip]

Archive with 1 entries (1 files):
- biomedicines-1470706-supplementary.pdf
